# Supplementary material for: Association of Plant-Based Dietary Patterns with Activities of Daily Living Disability in Older Adults Based on a 10-Year Cohort Study
Source: Nutrients. 2024 Nov 23;16(23):4011. doi: 10.3390/nu16234011 (PMC11643895; doi:10.3390/nu16234011)
Supplement: Supplementary file 1 [file nutrients-16-04011-s001.zip]

Archive with 1 entries (1 files):
- nutrients-3311547-supplementary.pdf
